# Supplementary material for: Seasonal variations of the ichthyoplankton assemblage in the Yangtze Estuary and its relationship with environmental factors
Source: PeerJ. 2019 Feb 21;7:e6482. doi: 10.7717/peerj.6482 (PMC6387755; doi:10.7717/peerj.6482)
Supplement: Supplemental Information 1 [file peerj-07-6482-s001.xlsx]

## Sheet: Environmental factors
DO	pH	COD	TN	TP	SPM	Chla
10.03	8.325	1.3	11.92	0.1425	0.702121	0.3
8.37	8.445	1.11	13.85	0.315	9.09212	0.17
9.03	8.215	1.3	39.65	0.705	3.56879	0.68
12.28	8.045	1.67	22.145	0.5825	3.07879	1.94
11.1	8.225	2.18	11.2225	0.21	2.30212	0.98
8.49	8.125	2.69	51.81	1.785	24.5182	0.52
8.58	7.855	2.01	84.5525	1.39	16.2976	0.27
12.93	8.515	2.72	14.2925	0.055	2.80545	1.71
10.58	8.435	1.66	11.2425	0.2	2.57879	1.19
7.64	7.985	3.36	132.775	6.6425	253.921	0.29
8.34	8.115	2.43	83.4125	4.755	217.688	0.4
9.58	8.195	1.75	53.7675	1.115	11.4255	1.12
8.28	8.025	2.06	65.9225	3.815	347.109	0.15
8.04	8.045	1.64	70.84	2.2825	106.685	0.5
7.94	8.075	1.5	54.69	2.18	187.321	0.28
8.27	8.145	1.09	33.635	0.7325	17.761	0.38
8.22	7.895	3.86	193.39	8.2	988.242	0.53
5.25	7.98	1.15	46.52	1.745	16.0509	1.62
8.39	8.15	1.94	53.4225	1.135	3.06545	2.63
5.38	7.93	1.6	65.475	2.1575	18.8887	1.87
5.44	7.83	1.94	64.8725	2.6225	28.9277	2.27
7.72	8.33	1.26	39.16	0.675	1.91879	3.09
6.23	7.9	3.15	69.24	6.94	193.844	3.55
6.06	7.98	1.47	63.8425	2.51	38.2709	2.5
7.99	8.23	1.46	26.76	1.14	5.12545	5.42
7.3	7.79	3.08	73.9475	16.025	1460.11	5.64
6.03	7.99	2.73	36.3775	8.535	412.268	1.87
6.161	8.13	1.59	22.0625	0.8925	91.4553	1.27
6.3	7.89	2.55	119.05	4.055	127.629	1.68
6.2	7.88	2.23	119.595	4.23	289.563	2.54
6.39	7.84	2.33	93.85	3.6825	114.547	1.18
6.16	7.85	4.5	111.502	15.085	1197.18	2.53
8.09	8.385	1.65	14.0325	1.0775	10.8955	0.19
7.34	8.575	0.59	13.8925	0.57	18.0621	0.14
7.92	8.495	0.77	19.22	0.9625	14.2088	0.16
8.2	8.455	0.85	31.0125	6	52.7976	0.22
7.48	8.505	0.58	17.0925	1.06	18.7055	0.18
8.59	8.435	1.15	57.37	1.8725	32.6909	0.21
6.9	8.415	0.57	17.9325	0.595	0.675455	0.23
8.99	8.175	3.74	129.505	7.9375	336.088	0.23
8.16	8.265	3.54	54.5675	14.7625	1254.92	0.48
7.72	8.245	1.99	40.42	4.0925	194.627	0.13
8.54	8.545	3.55	87.035	6.505	347.872	0.21
8.18	8.545	1.25	46.7075	2.295	49.1736	0.15
7.55	8.545	0.58	30.005	1.035	9.06879	0.15
6.93	8.405	0.49	13.435	0.65	1.24212	0.26
8.8	8.105	3.2	140.295	4.815	190.763	0.21
9.156	8.12	3.38	139.798	2.655	249.94	0.22

## Sheet: Dominant Speices
Depth	S	T			Total	Coilia nasus	Chelidonichthys spinosus	Atherina bleekeri	Engraulis japonicus	Larimichthys polyactis	Minous monodactylus	Anchoviella commersonii	Hyporhamphus sajori	Trichiurus japonicus	Syngnathus acua
32	29.53	17.02			1013	0	3	1	0	6	1	0	0	0	0
15	27.93	15.36			19	0	0	0	0	0	0	0	0	0	0
26	26.67	16.92			11	0	0	0	0	0	0	0	0	0	0
29	29.09	16.3			15	0	0	0	0	0	0	0	0	0	0
30	29.45	16.47			9	0	0	0	0	0	0	0	0	0	0
13	14.46	17.77			48	0	15	0	0	0	0	0	0	0	0
9	17.46	16.73			9	0	0	0	0	0	0	0	0	0	0
42	21.52	18.13			4	0	0	0	0	0	0	0	0	0	0
45	29.99	17.4			2	0	0	0	1	0	0	0	0	0	0
6	10.87	17.4			128	0	0	1	0	0	0	0	0	0	0
10	18.88	16.72			8	0	0	0	0	0	0	0	0	0	0
22	22.63	16.65			1	0	0	0	0	0	0	0	0	0	0
10	17.66	17.78			47	0	0	0	0	6	0	0	0	0	0
9	17.86	17.7			162	0	0	2	0	0	0	8	0	0	0
11	21.95	16.96			356	0	0	2	0	0	0	0	0	0	0
32	27.18	16.16			89	0	0	0	0	0	0	0	0	0	0
5	0.79	19.55			43	0	0	0	0	0	0	0	0	0	0
23	23.91	25.4			0	0	1	0	0	0	0	0	0	0	0
33	18.1	27.49			1	0	0	0	0	0	0	0	0	0	0
25	17.5	25.63			0	0	15	0	0	0	0	0	0	0	0
10	18.65	25.35			3	0	0	0	0	0	0	0	0	0	0
23	20.74	25.92			20	0	0	0	0	0	0	0	0	0	0
7	10.12	27.98			0	0	4	0	0	0	0	0	0	0	0
10	20.98	26.49			6	1	0	0	0	0	0	0	0	0	0
23	22.59	26.26			0	0	3	0	0	0	0	0	0	0	0
9	14.81	28.7			0	0	3	0	0	0	0	0	0	0	0
9	22.47	27.03			72	0	2	0	0	0	0	0	0	0	0
12	28.82	25.23			0	0	0	0	0	0	0	1	0	0	0
16	0.13	28.83			18	0	0	1	0	0	0	0	0	0	0
13	0.13	28.83			19	0	0	0	0	0	0	0	0	0	0
11	0.13	28.74			18	0	0	0	0	0	0	0	0	0	0
10	5.9	28.68			0	0	8	0	0	0	0	0	0	0	0
32	31.28	18.6			0	0	0	1	0	0	0	0	1	0	0
32	31.97	19.32			0	0	0	0	0	0	0	0	1	0	0
32	31.73	19.01			0	0	0	0	0	0	0	0	2	0	0
17	29.53	17.07			0	0	0	0	0	0	0	0	0	1	0
27	31.86	19.55			0	0	0	1	0	0	0	0	0	0	0
10	21.68	15.3			0	0	0	0	0	0	2	0	0	0	0
62	32.86	20.21			6	0	0	0	0	0	0	0	0	0	0
5	7.7	15.25			0	0	0	1	0	0	0	0	0	0	0
12	24.47	17.77			0	0	1	0	0	0	0	0	0	0	0
14	27.35	18.55			1	0	0	0	0	0	0	0	0	0	2
8	17.78	15.16			0	0	0	0	0	0	0	0	0	0	1
10	23.05	16.45			23	0	0	0	0	0	2	0	0	0	0
36	28.57	18.29			0	0	0	0	0	0	0	0	0	0	1
57	33.03	20.34			0	1	2	1	0	0	0	0	0	0	0
13	0.13	19.36			1	0	0	0	0	0	0	0	0	0	0
11	0.3	16.11			24	0	0	0	0	0	0	0	0	0	0
